# Supplementary material for: Polybrominated Diphenyl Ether (PBDE) Serum Concentrations in Italian Women of Reproductive Age
Source: Toxics. 2026 Jan 13;14(1):72. doi: 10.3390/toxics14010072 (PMC12846057; doi:10.3390/toxics14010072)
Supplement: Supplementary file 1 [file toxics-14-00072-s001.zip]

Archive with 1 entries (1 files):
- toxics-4021936-supplementary.pdf
